# Supplementary material for: Fast and Ultrasensitive Electrochemical Detection for Antiviral Drug Tenofovir Disoproxil Fumarate in Biological Matrices
Source: Biosensors (Basel). 2022 Dec 3;12(12):1123. doi: 10.3390/bios12121123 (PMC9775179; doi:10.3390/bios12121123)
Supplement: Supplementary file 1 [file biosensors-12-01123-s001.zip]

Archive with 1 entries (1 files):
- biosensors-1993382-supplementary.pdf
